# Supplementary material for: Inhibition of Pertussis Toxin by Human α-Defensins-1 and -5: Differential Mechanisms of Action
Source: Int J Mol Sci. 2023 Jun 23;24(13):10557. doi: 10.3390/ijms241310557 (PMC10341622; doi:10.3390/ijms241310557)
Supplement: Supplementary file 1 [file ijms-24-10557-s001.zip]

Archive with 3 entries (3 files):
- 2023-06-08_Supplementary material.pdf
- Supplementary movie S1_PTS1_alpha-defensin-1_replica1.mp4
- Supplementary movie S2_PTS1_alpha-defensin-5_replica1.mp4
